# Supplementary material for: OsDDM1b Controls Grain Size by Influencing Cell Cycling and Regulating Homeostasis and Signaling of Brassinosteroid in Rice
Source: Front Plant Sci. 2022 Apr 8;13:873993. doi: 10.3389/fpls.2022.873993 (PMC9024357; doi:10.3389/fpls.2022.873993)
Supplement: Supplementary file 8 [file Data_Sheet_1.xlsx]

## Sheet: Table S1
Table S1. The agronomic traits of HY and DDM1b plants.
Traits	HY	DDM1b
Plant height(cm)	77.34±3.49	70.97±3.96***
Panicle length(cm)	19.07±1.38	16.97±1.18***
Grain length(mm)	7.14±0.18	6.56±0.30***
Grain width(mm)	3.02±0.19	3.55±0.16***
Grain thickness(mm)	2.06±0.09	2.28±0.12***
1000-grain weight(g)	21.94±0.68	21.95±0.87

## Sheet: Table S2
Table S2. The primers used for genotyping analysis.
Name	Sequence
2B-60109-Lp	CTCCCACACTCGCTTGTTTC
2B-60109-Rp	GGATTCCCCTACATCCGTTC
Rb (2707)	AACGCTGATCAATTCCACAG
DDM1b-com-F	TCAATTCGAGCTCGGTACATGGTGGAAGGAATGGTGGT
DDM1b-com-R	GGTCGACTCTAGAGGATCGCTGGTGAGCGACGTGAGCA
P1	ACTTCATCTCTACCAATTGACC
P2	TTCTGCCCTCTTCCGTGCCT
DDM1b-gus-F	ggccgcccccttcaccAGGGTACTTTGGGCATTAAGAA
DDM1b-gus-R	cggcgcgcccacccttCACCCACAAATCAGCCTCAG
DDM1b-cds-F	ggccgcccccttcaccATGGTGGAAGGAATGGTGGT
DDM1b-cds-R	cggcgcgcccacccttGCTGGTGAGCGACGTGAGCA

## Sheet: Table S3
Table S3. The primers of Snf2 gene family for qRT-PCR analysis.
Gene	Forward primer(5'-3')	Reverse primer(5'-3')
CHR701	CGGGTGGTGATCAGAGTAAAG	CATAGCTCGTCCAGACCATTC
CHR702	CTGAGGCTTCCTACTGCTAATG	TCTTTCTCTGTGTATCCCTGTAATG
CHR703	GCCTGCTCTTTCCTCATCAA	GAACATTCCCAGGTGCCTATAA
CHR704	CTTCAGGTGGGTGCTCTAAAT	CCCAGGTTGAGTTGATGTTCTA
CHR705	TTGGACAAGCTGTTGGTAAGA	GGAATCCTCGGAGGGATAGATA
CHR706	CTTCATGGCCTTCCTCGATAAC	CTGTCCACTGGCATCTCTAAAC
CHR707	GGGAAATGTGGGTAGGAGTAAT	GGATGGAGCGCTACTTAACA
CHR708	GTGGAGAAGAGGATGCAGATAAC	CAGTCGAACCAGCACCTTATAC
CHR709	GCTGGAGGAGATGGAGATATTG	ATTGGCCGGAGCTGATTT
CHR710	AGACAAGGAAGGAAGACCAATC	TCGTCGAAACAGAGCATCATAG
CHR711	GGCCATCGAGTTCTGCTATTT	GAACCATCCAGACGTTCATAGG
CHR712	GCTGATGAGGGTGAGTTGATAG	GCTACAAGGGTAGAAGACAGAAG
CHR713	ATTGGACCGCTACAGGAATG	GGGCAGAACAGGAGAATAGAAG
CHR714	GAGTCGGAGTTTGAGCCTATTC	ACTGTCTTACCAAGACCCATTTC
CHR715	TTTCCTCCATCAGTGCCATAC	CATCATACACCACCCTCTCATC
CHR717	GGAAGTAGTAACTGGGCATCAG	AGCTATCTCCTCTACCTCATCAA
CHR719	TTTGCGTATGGTTGAGGAGAG	TCTGCACAGCTTTCCCTATTC
CHR720	GGCCTCATCATATGCCTGTT	CTCCCATGTGGCTACCATTATC
CHR721	CTGAAGAATGCCCAAGCAAAG	AGCTCGATAGGGCGAGATAA
CHR722	GCTAAAGCGGAACATCAAGAAC	GCGCCAACATCAACATACAC
CHR724	CCGGTAGCTTGAAGGTGTATTT	CCCAAGGTGCTATAAGTGGTAATC
CHR725	GAGGACCAGGCAATTGATAGAG	GCGATCTTCCACCGTATCTTT
CHR726	GAGGAGGTGAACATGGAAGAAG	CTCGCTGAACCCAGGTATTT
CHR727	GATGAAGCCCACCGGATAAA	GTAGTGGAGTGCCCGTAATG
CHR728	GAGCCATCGGGAAGAAGTTAG	ACGGTCGCATTCCTCATTATAG
CHR729	AGGACATGACGGGTACTTCTA	CACGCTTGAGAGGAGGATTAAG
CHR730	CCACAGCTTCCTAGCCAAATA	GTCAGCTTTGGAGGAGTAGAAG
CHR731	GCGGTGGGAGCGTATTATTT	CACTCAGAGCCCACTTGTATTC
CHR732	GGTGAAGTGGAGGATGAAGATAG	AGTCGTTGGTTCCTGTTCTG
CHR733	GTGGCTGTGGGCTTAATTTG	TTCGACATCTGACGCTGATATAC
CHR735	GGCCTCTACCCTTTCTAAATCG	GGATGAAAGGAAGCCTCAGTAG
CHR736	GGTACTTGGAAGAGGGAGTTTC	GACTTCCAGTTGCTCTGTTCT
CHR737	CTGTGGTGATGGAGATGGAAA	TCTCCCGATTTCTTGGTGTATG
CHR739	AGCTGTTTGCTCCACGATAC	CAAGTGTTGCCACAGGAAATAAA
CHR740	CGTACTTCCCTCCATGGTAAAG	TTCATATCCCGCTGATGTTAGG
CHR741	ACTTCATCTCTACCAATTGACC	TTCTGCCCTCTTCCGTGCCT
CHR742	AGGAGTTTGGGCTTCCTTAAC	CCCGGAAGAGTTCGAAGAATAG
CHR743	ACTCAGTCCCAAGCAGAAAG	AAGGCAAGGGTGAACATAGAG
CHR745	GAAGCTGGCGATGATGTAGAA	TGAGACACAGACACAGAGAGTA
CHR746	GATACCACCGAGGCGATTAAG	GGTTCCACATTCAGGGAAGAA
UBQ5	ACCACTTCGACCGCCACTACT	ACGCCTAAGCCTGCTGGTT

## Sheet: Table S4
Table S4. The primers of cell cycle related genes in this study.
Gene	Forward primer(5'-3')	Reverse primer(5'-3')
CYCA2.2	AGGTTGTCAAGATGGAGAGCGA	CGCTTTTTGTCTTCCTGGCA
CYCA2.3	GTTTCGGTTGACGAGACGATGT	CGCTGCAAGGAACCTAGAACTG
CYCD4.1	GCCATGGAGTTGATACATCCAA	CCAGTAGGGCTCCGTGGAAT
CDKA1	GGTTTGGACCTTCTCTCTAAAATGC	AGAGCCTGTCTAGCTGTGATCCTT
CYClaZm	CACTCTCAAGCACCACACTGGA	ACAACCCTCAGCTTGCTCTCAG
CYCD1;1	CCGTCGCTCGCATTCGTA	TCATGTGCCTGGTGGTGA
CYCT1	GCTTCTTTCAGAGGGTCAT	GCATTTCAAGTACACGAGGT
E2F2	TGTTGGTGGCTGCCGATAT	CGCCAGGTGCACCCTTT
H1	GCAAGGCACCTGCAGCTT	AGGCAGCCTTTGTACAGATCCT
CDC20	TCGAATCACCTGTTTGTTGGC	TGGAGACAATCCAACGCAAAG
CYCB2	CTCAAGGCTGCACAATCTGACA	GCATTGACGGCTGGAATTTG
KN	CACCAGCTTCAAGAGATCGTGA	CCGGAATTGAGACACAACTGC
MCM2	AAGTTGGCAAAAGATCCACGG	CCCCCAAACATAGCTAGTGCAA
MCM3	TTCATGCGTCACTAAATGCGAG	TGAATCTGGAAGCCCAATGTTC
MCM4	CCCGAATGCGATTCTCTGAA	ACCAGTGGCATGATCAGTTGC
MCM5	AAGGAGAACTGCCTGTCCATGA	AGTGGCCTTAGCTTTCACCCTC

## Sheet: Table S5
Table S5. The primers of BR signal pathway related genes in this study.
Gene	Forward primer(5'-3')	Reverse primer(5'-3')
BAK1	TGGGAGGAGTGGCAGAAGAT	CCGATGAGGGCCAAGCT
BRI1	CCTGGCTGCATTCGAGAAG	TTTGTGGCCTCAACAAGATCAG
BU	TGAAGGAGACGTGCAGCTACA	CCTGGGCTGTTGTGATCCAT
DLT	TGCGGATACTCAACGCCATCA	ACTCGCCGACTCCGGTGATC
ILI1	TTCTCTCCAAGCTTCAGGCCCT	TGCACGTCTCCTGCAAAACCCT
LIC	GGAGTTTCGAGCGTATCTGGAA	TGGACAGAGGAAGCAGGAGACT
MDP1	TTATTGACCGGTACAACTCGCA	TCCAGTCCATCGATCTCATCC
BZR1	GCCGAGCAAAAAAGATGGTTC	AAATCGCCCAAATCGCAGCAT
D2	CCTTTTGGTGGTGGGCAGAG	TGGGGAAGTTGACGATGTGGT
GSK2	CAGTTATTTAGGGGGCTTGCGT	CTCGGTAGTAGCGTGAGCATA
CPD	GAAAAATAGTTCTCGCATAGGTAGTG	GGTCATTTTACAAGCAGCACAAC
D11	TGGCGATGACATTCCGATG	GCAACTGCAAACCTGTCAGGA
DWARF	GAGATGGTTTTCACGCAATGTG	ACCCTTGTAGTGCACGTCCTTG

## Sheet: Table S6
Table S6. The primers of the genes for the determination of grain size in this study.
Gene	Forward primer(5'-3')	Reverse primer(5'-3')
BG1	CGGAGAAGAAGGCCAAGAA	GCGAAGATGGAGTTGAGGAA
GL3.1	GGCTTCCGAATAGAGTGCATAG	CAGCCAAAGGAAGCCAGTTA
GL6	GTTGTTCGCCTGGATGATCT	GAGGCCTTGGCTTCAGAAATA
GL7	CATGGTGAAGGAGATCGACATAA	TCTGAAGCAAGAACTGAAGGAG
GLW7	GTACAACCGGAGGCACAAG	TCGAACTCCGTCAGCTCAT
GS2	GCAGCCACTTTCGTTCTTTG	GACCATGAATCCCTTCCCTTT
GS5	CAACCCTCTCACCGATGATTAC	CTCGTAAACTTGATCCGACACA
GS9	CAACAGGTCGCCTTCAATTC	GAGATCATCGTCGTCGTAGAAG
GSN1	TTCAAGTCGGACCTCGTCTA	CCCTGACGTCCTCAAAGTAATC
MKKK10	CTGCTTCTACCACTCCCTAAAC	GAGGGAGAAGCAACCACTATTT
qLGY3	GAGCAGCTTGAGAACCAGATAG	CTGTTGCTCCTTGCTCTTCA
qTGW3	GAGATCCAAACACTCGTCTACC	CTTCTGGAGGGATGCCATTTA
GW2	GTGCTGAGCAAGAAACTGAATG	ATCACGGTTATGCCTAGAATGG
GW5	CCGACCAAGAGCGTGTG	CTGCGTGTTGGACATGTAGT
GW8	GCTGGACAGGGATGATCAAA	GAGGTGGAGCCAACGAAAT
DEP1	CAGCTCATGCTGCGATACA	AGCAGCTGTACAGGGATTTG
RGB1	AGGTTTGGTACTGGTTCAGATG	TCTATCAGGTTCCCGACTGTAT
XIAO	GACCTGTCGTCCAACAATCTTA	AAGCATTGCCGGTATCTCTC
